# Supplementary material for: IRAPs in Combination with Highly Informative ISSRs Confer Effective Potentials for Genetic Diversity and Fidelity Assessment in Rhododendron
Source: Int J Mol Sci. 2023 Apr 7;24(8):6902. doi: 10.3390/ijms24086902 (PMC10138525; doi:10.3390/ijms24086902)
Supplement: Supplementary file 1 [file ijms-24-06902-s001.zip]

Archive with 7 entries (7 files):
- S1.tif
- S2.tif
- S3.tif
- S4.tif
- S5.tif
- S6.tif
- Table S1_S2.xlsx
